# Supplementary material for: Improving the Output Efficiency of Triboelectric Nanogenerator by a Power Regulation Circuit
Source: Sensors (Basel). 2023 May 19;23(10):4912. doi: 10.3390/s23104912 (PMC10221718; doi:10.3390/s23104912)
Supplement: Supplementary file 1 [file sensors-23-04912-s001.zip]

Archive with 1 entries (1 files):
- sensors-2373373-supplementary.mp4
